# Supplementary material for: Swedish Efforts to Contain Antibiotic Resistance in the Environment—A Qualitative Study among Selected Stakeholders
Source: Antibiotics (Basel). 2022 May 12;11(5):646. doi: 10.3390/antibiotics11050646 (PMC9137522; doi:10.3390/antibiotics11050646)
Supplement: Supplementary file 1 [file antibiotics-11-00646-s001.zip]

Archive with 1 entries (1 files):
- antibiotics-1692291-supplementary.pdf
